# Supplementary material for: Polysaccharide of Atractylodes macrocephala Koidz (PAMK) Alleviates Cyclophosphamide-induced Immunosuppression in Mice by Upregulating CD28/IP3R/PLCγ-1/AP-1/NFAT Signal Pathway
Source: Front Pharmacol. 2020 Dec 8;11:529657. doi: 10.3389/fphar.2020.529657 (PMC7753208; doi:10.3389/fphar.2020.529657)
Supplement: Supplementary file 2 [file datasheet2.xlsx]

## Sheet: Sheet1
When all samples are tested, the samples are diluted 5 times, so the concentration is calculated at ×5(1: C ; 3 : PAMK; 5 : CTX; 7：PAMK+CTX )
		IL-6
								Linear regression
																									Linear regression
								==================================================================
								方程: y = a + b*x																	==================================================================
								------------------------------------------------------------------																	方程: y = a + b*x
								a = 0.01412																	------------------------------------------------------------------
standard curve line								b = 0.01374							standard curve line										a = -0.00423
120	1.677							r^2 = 0.99822							120	1.25									b = 0.01034
60	0.822							==================================================================							60	0.5975									r^2 = 0.99764
30	0.395														30	0.282									==================================================================
15	0.217														15	0.148
7.5	0.154														7.5	0.105
								==================================================================
								X Y-Response value Y-average value CV(%) Y-Calculated Y-Residual																	==================================================================
								------------------------------------------------------------------																	X Y-Response value Y-average value CV(%) Y-Calculated Y-Residual
								7.5000 0.1540 0.1172 -0.0368																	------------------------------------------------------------------
								15.0000 0.2170 0.2202 0.0032																	7.5000 0.1050 0.0733 -0.0317
								30.0000 0.3950 0.4263 0.0313																	15.0000 0.1480 0.1508 0.0028
								60.0000 0.8220 0.8385 0.0165																	30.0000 0.2820 0.3059 0.0239
								120.0000 1.6770 1.6628 -0.0142																	60.0000 0.5975 0.6161 0.0186
								==================================================================																	120.0000 1.2500 1.2364 -0.0136
								Number of data 5																	==================================================================
								Residual sum of squares 0.00260																	Number of data 5
																									Residual sum of squares 0.00260
		OD		concentration			concentration*5		average value												OD		concentration			concentration*5		average value
	1-1004	0.381	0.36	26.7027	25.1742	1-1004	133.513	125.871	129.692											5-1052	0.214839	0.986176	21.19	19.16	5-1052	105.95	95.8	100.875
	1-1001	0.423	0.418	29.7596	29.3957	1-1001	148.798	146.979	147.888											5-1054	0.207373	1.00506	20.4679	19.5254	5-1054	102.34	97.627	99.9832
	1-1005	0.314	0.377	21.8262	26.4116	1-1005	109.131	132.058	120.594											5-1055	0.170646	0.810183	16.9153	15.7553	5-1055	84.5765	78.7765	81.6765
	1-1006	0.367	0.323	25.6837	22.4812	1-1006	128.419	112.406	120.412											5-1056	0.261339	1.32361	25.6879	25.6879	5-1056	128.44	128.44	128.44
	3-1023	0.375	0.409	26.266	28.7407	3-1023	131.33	143.703	137.517											7-1029	0.233	1.11692	22.9467	21.6893	7-1029	114.734	108.446	111.59
	3-1024	0.35	0.376	24.4464	26.3388	3-1024	122.232	131.694	126.963											7-1031	0.231	1.18192	22.7533	22.9467	7-1031	113.766	114.734	114.25
	3-1026	0.378	0.329	26.4843	22.9179	3-1026	132.422	114.59	123.506											7-1032	0.231	1.22192	22.7533	23.7205	7-1032	113.766	118.603	116.185
	3-1025	0.342	0.38	23.8641	26.6299	3-1025	119.321	133.15	126.235											7-1035	0.272	1.42692	26.7191	27.6864	7-1035	133.596	138.432	136.014
		IL-2
																									Linear regression
									Linear regression
																									==================================================================
									==================================================================																方程: y = a + b*x
									方程: y = a + b*x																------------------------------------------------------------------
									------------------------------------------------------------------																a = -0.00937
									a = 0.00671																b = 0.00117
standard curve line									b = 0.00085																r^2 = 0.99930
1200	1.048								r^2 = 0.99577							standard curve line									==================================================================
600	0.495								==================================================================							1200	1.395
300	0.234															600	0.697
150	0.142															300	0.317
75	0.1															150	0.17								==================================================================
									==================================================================							75	0.091								X Y-Response value Y-average value CV(%) Y-Calculated Y-Residual
									X Y-Response value Y-average value CV(%) Y-Calculated Y-Residual																------------------------------------------------------------------
									------------------------------------------------------------------																75.0000 0.0910 0.0783 -0.0127
									75.0000 0.1000 0.0708 -0.0292																150.0000 0.1700 0.1659 -0.0041
									150.0000 0.1420 0.1348 -0.0072																300.0000 0.3170 0.3412 0.0242
									300.0000 0.2340 0.2629 0.0289																600.0000 0.6970 0.6918 -0.0052
									600.0000 0.4950 0.5191 0.0241																1200.0000 1.3950 1.3929 -0.0021
									1200.0000 1.0480 1.0315 -0.0165																==================================================================
									==================================================================																Number of data 5
									Number of data 5																Residual sum of squares 0.00260
									Residual sum of squares 0.00260
		OD		concentration			concentration*5		average value												OD		concentration			concentration*5		average value
	1-1001	0.215	0.201	243.913	227.518	1-1001	1219.56	1137.59	1178.58											5-1052	0.276	0.273	244.213	241.646	5-1052	1221.07	1208.23	1214.65
	1-1004	0.206	0.171	233.373	192.388	1-1004	1166.87	961.939	1064.4											5-1054	0.198	0.215	177.464	192.012	5-1054	887.319	960.059	923.689
	1-1005	0.203	0.188	229.86	212.295	1-1005	1149.3	1061.48	1105.39											5-1055	0.201	0.207	180.031	185.166	5-1055	900.155	925.828	912.992
	1-1006	0.18	0.201	202.927	227.518	1-1006	1014.64	1137.59	1076.11											5-1056	0.181	0.172	162.916	155.214	5-1056	814.579	776.07	795.324
	3-1023	0.209	0.202	236.886	228.689	3-1023	1184.43	1143.45	1163.94											7-1029	0.268	0.256	237.367	227.098	7-1029	1186.84	1135.49	1161.16
	3-1026	0.196	0.207	221.663	234.544	3-1026	1108.32	1172.72	1140.52											7-1030	0.268	0.247	237.367	219.396	7-1030	1186.84	1096.98	1141.91
	3-1024	0.209	0.196	236.886	221.663	3-1024	1184.43	1108.32	1146.37											7-1031	0.232	0.237	206.56	210.839	7-1031	1032.8	1054.19	1043.5
	3-1025	0.173	0.166	194.73	186.533	3-1025	973.65	932.664	953.157											7-1035	0.237	0.216	210.839	192.867	7-1035	1054.19	964.337	1009.27
	IFN-γ
									Linear regression
																												Linear regression
									==================================================================
									方程: y = a + b*x																			==================================================================
									------------------------------------------------------------------																			方程: y = a + b*x
									a = 0.06158																			------------------------------------------------------------------
standard curve line									b = 0.00083							standard curve line												a = 0.00325
800	0.729								r^2 = 0.99837							800	1.085											b = 0.00135
400	0.403								==================================================================							400	0.543											r^2 = 0.99894
200	0.216															200	0.254											==================================================================
100	0.138															100	0.134
50	0.116															50	0.089
									==================================================================
									X Y-Response value Y-average value CV(%) Y-Calculated Y-Residual																			==================================================================
									------------------------------------------------------------------																	X Y-Response value Y-average value CV(%) Y-Calculated Y-Residual
									50.0000 0.1160 0.1033 -0.0127																			------------------------------------------------------------------
									100.0000 0.1380 0.1451 0.0071																			50.0000 0.0890 0.0706 -0.0184
									200.0000 0.2160 0.2286 0.0126																			100.0000 0.1340 0.1380 0.0040
									400.0000 0.4030 0.3955 -0.0075																			200.0000 0.2540 0.2728 0.0188
									800.0000 0.7290 0.7295 0.0005																			400.0000 0.5430 0.5423 -0.0007
									==================================================================																			800.0000 1.0850 1.0813 -0.0037
									Number of data 5																			==================================================================
									Residual sum of squares 0.00260																			Number of data 5
																												Residual sum of squares 0.00260
		OD		concentration			concentration*5		average value												OD		concentration			concentration*5		average value
	1-1001	0.236	0.22	208.909	189.745	1-1001	1044.55	948.725	996.635											5-1050	0.26	0.244	190.527	178.654	5-1050	952.633	893.268	922.95
	1-1004	0.227	0.217	198.129	186.152	1-1004	990.647	930.759	960.703											5-1051	0.207	0.256	151.197	187.558	5-1051	755.984	937.792	846.888
	1-1005	0.249	0.2	224.48	165.79	1-1005	1122.4	828.949	975.675											5-1053	0.228	0.219	166.78	160.102	5-1053	833.902	800.509	817.205
	1-1006	0.224	0.211	194.536	178.965	1-1006	972.68	894.826	933.753											5-1054	0.231	0.229	169.007	167.522	5-1054	845.033	837.612	841.323
	3-1023	0.258	0.214	235.26	182.558	3-1023	1176.3	912.792	1044.55											7-1029	0.204	0.214	148.971	156.391	7-1029	744.853	781.957	763.405
	3-1026	0.237	0.223	210.107	193.338	3-1026	1050.53	966.691	1008.61											7-1030	0.184	0.209	134.129	152.681	7-1030	670.646	763.405	717.026
	3-1025	0.214	0.2	182.558	165.79	3-1025	912.792	828.949	870.871											7-1031	0.232	0.246	169.749	180.138	7-1031	848.743	900.688	874.716
	3-1024	0.207861	0.213895	175.205	182.433	3-1024	876.024	912.165	894.095											7-1034	0.251	0.199	183.848	145.26	7-1034	919.24	726.302	822.771
	TNF-α
																					OD		concentration			concentration*5		average value
									Linear regression											1-1002	0.219	0.219	113.592	113.592	1-1002	567.959	567.959	567.959
																				1-1003	0.226	0.209	117.266	108.343	1-1003	586.329	541.715	564.022
									==================================================================											1-1005	0.22	0.22	114.117	114.117	1-1005	570.583	570.583	570.583
									方程: y = a + b*x											1-1006	0.208	0.207	107.818	107.293	1-1006	539.091	536.466	533.842
									------------------------------------------------------------------											3-1023	0.213	0.198	110.442	102.569	3-1023	552.212	512.847	532.53
standard curve line									a = 0.00258											3-1024	0.237	0.225	123.039	116.741	3-1024	615.197	583.705	599.451
800	1.554								b = 0.00191											3-1025	0.214	0.212	110.967	109.918	3-1025	554.837	549.588	552.212
400	0.712								r^2 = 0.99635											3-1026	0.204	0.23	105.719	119.365	3-1026	528.593	596.827	562.71
200	0.364								==================================================================											5-1052	0.213	0.216	110.442	112.017	5-1052	552.212	560.086	556.149
100	0.212																			5-1053	0.215	0.208	111.492	107.818	5-1053	557.461	539.091	548.276
50	0.124																			5-1054	0.21	0.199	108.868	103.094	5-1054	544.339	515.471	529.905
																				5-1056	0.209	0.217	108.343	112.542	5-1056	541.715	562.71	552.212
									==================================================================											7-1030	0.221	0.225	114.641	116.741	7-1030	573.207	583.705	578.456
									X Y-Response value Y-average value CV(%) Y-Calculated Y-Residual											7-1031	0.221	0.221	114.641	114.641	7-1031	573.207	573.207	573.207
									------------------------------------------------------------------											7-1032	0.219	0.227	113.592	117.791	7-1032	567.959	588.954	578.456
									50.0000 0.1240 0.0978 -0.0262											7-1035	0.215	0.226	111.492	117.266	7-1035	557.461	586.329	571.895
									100.0000 0.2120 0.1931 -0.0189
									200.0000 0.3640 0.3836 0.0196
									400.0000 0.7120 0.7647 0.0527
									800.0000 1.5540 1.5268 -0.0272
									==================================================================
									Number of data 5
									Residual sum of squares 0.00260
